# Supplementary material for: Impact of Female Sex on Outcomes of Patients Undergoing Thoracic Endovascular Aortic Aneurysm Repair: A Ten-Year Retrospective Nationwide Study in France
Source: J Clin Med. 2022 Apr 18;11(8):2253. doi: 10.3390/jcm11082253 (PMC9029404; doi:10.3390/jcm11082253)
Supplement: Supplementary file 1 [file jcm-11-02253-s001.zip]

Archive with 1 entries (1 files):
- jcm-1632452-supplementary.pdf
